# Supplementary material for: The extent of Skeletal muscle wasting in prolonged critical illness and its association with survival: insights from a retrospective single-center study
Source: BMC Anesthesiol. 2025 May 26;25:266. doi: 10.1186/s12871-025-03142-7 (PMC12105279; doi:10.1186/s12871-025-03142-7)
Supplement: Supplementary file 1 — Supplementary Material 1 [file 12871_2025_3142_MOESM1_ESM.xls]

## Sheet: Summary_Table_with_P-values
		IQR				IQR			IQR
	Collective	Lower	Upper		Survivors	Lower	Upper	Non-Survivors	Lower	Upper		P-value
Age	59	49	67		57	46	65	62	54	71		0.0123021
Female Gender	27.2727				26.9663			27.6923				0.922554
BMI	26.8752	23.8497	30.1155		25.9259	23.4375	29.3878	27.7778	24.6914	30.4438		0.0882183
Overweight	62.3377				60.6742			64.6154				0.741272
Obesity	27.2727				29.2135			24.6154				0.652991
Charlson Comorbidity Index	1	0	2		1	1	2	1	0	2		0.474744
Preconditions	73.3766				76.4045			69.2308				0.322589
art.Hypertonus	48.0519				52.809			41.5385				0.168826
Diabetes	18.1818				17.9775			18.4615				0.94107
KardioVasc	28.5714				25.8427			32.3077				0.383248
Pulmonal	14.2857				15.7303			12.3077				0.552169
Tumor	13.6364				13.4831			13.8462				0.950926
Hospitalization
Length of Stay (days)	90.5	49.5	138.75		103	70	152	55	30	111		<0.001
ICU days	61	34.25	103.5		77	51	111	42	23	96		<0.001
Days of IMV	44.5	20	79.75		51	18	79	40	20	83		0.959141
SOFA at admission	10	7	13		9	5.5	12.5	11	8.25	13.75		0.083
Highest SOFA	14	12	16		13	10.5	15.5	16	14.625	17.375		<0.001
Muscle Loss
Initial PMI	4.4916	3.40364	5.36798		4.62521	3.67824	5.53045	4.28294	3.30508	5.22449		0.652124
Total Loss	0.483292	0.312153	0.626717		0.430642	0.297806	0.555852	0.561777	0.383333	0.691873		0.000826875
First Loss	0.018446	0.00843407	0.034139		0.0160403	0.00509404	0.0291995	0.0246322	0.00998119	0.0374256		0.0242248
Max Loss	0.0347	0.02185	0.0508		0.0292	0.0185	0.0416	0.0436	0.0313	0.0618		<0.001
Survival	57.7922				100			0
