# Supplementary material for: The extent of Skeletal muscle wasting in prolonged critical illness and its association with survival: insights from a retrospective single-center study
Source: BMC Anesthesiol. 2025 May 26;25:266. doi: 10.1186/s12871-025-03142-7 (PMC12105279; doi:10.1186/s12871-025-03142-7)
Supplement: Supplementary file 2 — Supplementary Material 2 [file 12871_2025_3142_MOESM2_ESM.xls]

## Sheet: AP Week Loss + IQR
Weeks	N	Median	Q1	Q3
1	81	-2.375	-3.97546	-1.02723
2	73	-1.75	-3.00317	-0.788693
3	84	-1.1484	-1.92042	-0.605978
4	64	-0.858878	-1.6365	-0.523388
5	66	-0.848024	-1.40166	-0.340186
6	41	-0.635099	-1.55242	-0.33123
7	39	-0.782188	-1.21052	-0.252794
8	25	-0.524383	-1.21898	-0.297488
9	11	-0.787236	-2.16089	-0.192114
10	20	-0.385457	-0.682948	-0.327718
11	19	-0.51823	-0.84918	-0.291089
12	4	-0.593792	-0.942001	-0.270723
13	9	-0.11764	-0.390961	-0.0566038
14	10	-0.401004	-0.780205	-0.226323
15	4	-0.547439	-1.93394	-0.202975
