# Supplementary material for: The extent of Skeletal muscle wasting in prolonged critical illness and its association with survival: insights from a retrospective single-center study
Source: BMC Anesthesiol. 2025 May 26;25:266. doi: 10.1186/s12871-025-03142-7 (PMC12105279; doi:10.1186/s12871-025-03142-7)
Supplement: Supplementary file 3 — Supplementary Material 3 [file 12871_2025_3142_MOESM3_ESM.xlsx]

## Sheet: Sheet1
					Confidence Intervall
Psoas Area	Coefficient	Std. Err.	t	p	Lower	Upper
Time point	-1.14037	0.024403	-16.52	< 0.001	-2.45106	-0.35582
Age	-0.01079	0.020762	-0.52	0.603	-0.05149	0.029899
Gender	-2.94141	0.688604	-4.27	< 0.001	-4.29105	-1.59178
Disease entity	-1.0403	0.640173	-1.63	0.104	-2.29502	0.214413
Overweight	0.572201	0.78996	0.72	0.469	-0.97609	2.12049
Sarcopenia	0.263068	0.946125	0.28	0.781	-1.5913	2.11744
Survival	1.49481	0.627884	2.38	0.017	0.264177	2.72544
