# Supplementary material for: The extent of Skeletal muscle wasting in prolonged critical illness and its association with survival: insights from a retrospective single-center study
Source: BMC Anesthesiol. 2025 May 26;25:266. doi: 10.1186/s12871-025-03142-7 (PMC12105279; doi:10.1186/s12871-025-03142-7)
Supplement: Supplementary file 4 — Supplementary Material 4 [file 12871_2025_3142_MOESM4_ESM.xlsx]

## Sheet: Sheet1
Variable	B	Wald	Sig.	Exp(B)
SMA	-0.02	5.012	0.025	0.98
VAT	0.009	10.402	0.001	1.009
BMI	-0.053	1.817	0.178	0.948
Muscle Loss	83.609	32.822	<0.001	2.046E+36
Highest SOFA	0.221	6.07	0.014	1.247
